# Supplementary material for: A Step-by-Step Refined Strategy for Highly Efficient Generation of Neural Progenitors and Motor Neurons from Human Pluripotent Stem Cells
Source: Cells. 2021 Nov 9;10(11):3087. doi: 10.3390/cells10113087 (PMC8625124; doi:10.3390/cells10113087)
Supplement: Supplementary file 1 [file cells-10-03087-s001.zip]

Archive with 2 entries (2 files):
- cells-1411770-supplementary.pdf
- Video S1 Coculture of MNs and differentiated C2C12_compressed.MOV
